# Supplementary material for: Transcriptomic analysis of Crassostrea sikamea × Crassostrea angulata hybrids in response to low salinity stress
Source: PLoS One. 2017 Feb 9;12(2):e0171483. doi: 10.1371/journal.pone.0171483 (PMC5300195; doi:10.1371/journal.pone.0171483)
Supplement: S1 Table — List providing information on reads number. (XLSX) [file pone.0171483.s002.xlsx]

## Sheet: Sheet1
S1 Table. Summary of Illumina expressed short reads production and filtering
Sample	Raw Reads	Clean reads	Clean bases	Q20(%)	Q30(%)
control group
C_1	28076368	27735018	4.16G	95.72	89.33
C_2	29578406	29182586	4.38G	96.46	91.06
C_3	30754782	30350798	4.55G	96.36	90.81
experiment group
Y16_1	29894362	29507786	4.43G	96.34	90.8
Y16_2	30385552	29979534	4.5G	96.29	90.7
Y16_3	37860244	36967498	5.55G	96.92	91.99
other
T24_1	33598806	32762466	4.91G	95.94	89.9
T24_2	31389390	30604226	4.59G	95.88	89.78
T24_3	34084386	33287178	4.99G	96.07	90.14
Q20 means that every 100 bp sequencing reads will have an error and Q30 means that every 1000 bp sequencing reads will have an error
