# Supplementary material for: Transcriptomic analysis of Crassostrea sikamea × Crassostrea angulata hybrids in response to low salinity stress
Source: PLoS One. 2017 Feb 9;12(2):e0171483. doi: 10.1371/journal.pone.0171483 (PMC5300195; doi:10.1371/journal.pone.0171483)
Supplement: S2 Table — List of read counts and Log2 Fold Change of all DEGs from hybrid oysters in response to low salinity stress in comparison to control condition. (XLSX) [file pone.0171483.s003.xlsx]

## Sheet: Sheet1
S2 Table. Differentially expressed unigenes in low salinity group
gene_id	S16_readcount	C_readcount	log2FoldChange	pval	padj	significant
c141138_g2	0	514.659	-10.644	1.6295e-12	2.2314e-08	yes
c158607_g1	32.7114	259.964	-2.9493	4.7423e-08	0.00014431	yes
c139767_g3	0	121.416	-8.7972	5.5676e-08	0.00015249	yes
c135440_g2	0	99.1629	-8.5811	1.3241e-07	0.00027896	yes
c153486_g1	7.13777	916.257	-6.3854	2.3518e-07	0.00046007	yes
c2030_g1	0.263842	46.4484	-6.4549	4.3381e-07	0.00079208	yes
c143182_g1	2.02643	207.82	-6.0509	1.2513e-06	0.0019039	yes
c159684_g1	3.89047	672.079	-6.5732	2.1277e-06	0.00282	yes
c140794_g2	16.2245	114.279	-2.7722	3.872e-06	0.0042418	yes
c158820_g1	23.1957	330.496	-3.7025	6.5911e-06	0.0066858	yes
c136944_g1	0.527684	77.6689	-6.2096	7.8642e-06	0.0074271	yes
c142690_g1	2.5853	166.347	-5.4949	7.7565e-06	0.0074271	yes
c131431_g1	0.263842	34.0996	-5.9798	9.8002e-06	0.0086911	yes
c136028_g1	1.05537	50.1229	-5.0312	1.0397e-05	0.0088983	yes
c146618_g2	0	33.7592	-7.3714	1.2918e-05	0.010661	yes
c156064_g1	19.8162	2261.23	-6.057	1.3847e-05	0.010836	yes
c155944_g1	1.58305	293.543	-6.4472	1.6857e-05	0.012149	yes
c135268_g1	0	68.1585	-7.5718	2.2938e-05	0.015706	yes
c155531_g1	3.15273	127.668	-4.9495	2.541e-05	0.016974	yes
c154060_g1	6.60151	560.796	-5.7098	2.6967e-05	0.017585	yes
c129994_g1	1.24348	123.498	-5.8409	3.0164e-05	0.018776	yes
c135440_g3	0	42.9327	-7.2895	3.6518e-05	0.020837	yes
c145530_g1	2.05761	45.3261	-4.237	4.1176e-05	0.023015	yes
c147532_g1	1.84689	200.088	-5.8702	4.7333e-05	0.025419	yes
c143080_g2	1.24348	123.719	-5.796	5.447e-05	0.028689	yes
c147741_g4	0.362183	75.3718	-6.3635	7.6266e-05	0.036805	yes
c141615_g1	0	58.9548	-7.2144	8.705e-05	0.038454	yes
c147877_g6	0	807.891	-7.689	8.6792e-05	0.038454	yes
c140648_g3	0	305.925	-7.545	0.00010132	0.043358	yes
c157952_g1	2234.04	6533.24	-1.5358	0.00010315	0.043464	yes
c156875_g1	30.5911	145.005	-2.2108	0.0001203	0.049922	yes
c151092_g2	6473.45	201.965	4.9051	1.5181e-15	4.1579e-11	yes
c134894_g1	3654.7	58.3374	5.7357	2.594e-11	2.3681e-07	yes
c142932_g1	7492.89	404.248	4.1249	7.3803e-11	5.0533e-07	yes
c140110_g1	903.364	11.2157	6.0346	1.2753e-10	6.9855e-07	yes
c160088_g1	232.377	0	9.4879	2.3281e-09	1.0627e-05	yes
c139716_g5	158.541	0	9.0634	1.6043e-08	6.2771e-05	yes
c120332_g1	84.637	0.365664	7.0659	4.4186e-08	0.00014431	yes
c141330_g1	100.858	4.15854	4.4489	7.9406e-08	0.000193	yes
c159910_g1	11843.4	1590.92	2.854	8.4564e-08	0.000193	yes
c143869_g1	499.209	0	8.9437	7.6579e-07	0.0013108	yes
c136856_g1	803.007	6.28346	6.3216	1.096e-06	0.0017656	yes
c124714_g1	75.9379	0	8.0287	2.1623e-06	0.00282	yes
c146400_g2	597.979	0.365664	8.2027	1.9984e-06	0.00282	yes
c134472_g1	410.2	31.6703	3.5833	2.683e-06	0.0033401	yes
c148114_g2	475.233	0	8.6106	3.1469e-06	0.0037472	yes
c159244_g8	60.1106	0	7.8258	3.8495e-06	0.0042418	yes
c130832_g3	50.2883	0	7.6863	5.3124e-06	0.005596	yes
c140212_g1	8472.81	381.959	4.2509	9.8373e-06	0.0086911	yes
c131181_g1	27.5344	0.335466	5.6611	1.3235e-05	0.010661	yes
c133300_g1	65.023	0.365664	6.4158	1.5466e-05	0.011448	yes
c136339_g1	123.673	0	7.8613	1.5243e-05	0.011448	yes
c148773_g1	306.03	7.35634	4.9704	2.1237e-05	0.014913	yes
c130187_g2	31.0579	0	7.1747	2.8049e-05	0.017865	yes
c136283_g1	24.9836	1.01248	4.3486	3.1859e-05	0.018969	yes
c138488_g1	2577.75	245.11	3.2842	3.1806e-05	0.018969	yes
c132634_g2	69.1453	9.53228	2.7933	3.6491e-05	0.020837	yes
c131243_g1	38.3505	0.365664	5.8604	4.4162e-05	0.02419	yes
c149680_g1	2779.93	246.459	3.3644	6.745e-05	0.034855	yes
c151842_g1	91.0003	1.43246	5.3687	7.0008e-05	0.035507	yes
c92260_g1	687.906	0	7.7358	7.3279e-05	0.03649	yes
c144396_g2	124.921	2.04299	5.3122	7.6599e-05	0.036805	yes
c149680_g2	2855.95	226.953	3.5009	8.139e-05	0.037782	yes
c151321_g2	65.6262	0	7.2557	8.0396e-05	0.037782	yes
c144842_g1	629.589	1.06679	7.032	8.3493e-05	0.038112	yes
c148787_g2	23.4482	0	6.803	0.0001005	0.043358	yes
