# Supplementary material for: Transcriptomic analysis of Crassostrea sikamea × Crassostrea angulata hybrids in response to low salinity stress
Source: PLoS One. 2017 Feb 9;12(2):e0171483. doi: 10.1371/journal.pone.0171483 (PMC5300195; doi:10.1371/journal.pone.0171483)
Supplement: S3 Table — Lis of gene function of all the DEGs from hybrid oysters in response to low salinity stress in comparison to control condition. (XLSX) [file pone.0171483.s004.xlsx]

## Sheet: Sheet1
S3 Table. Gene function
GeneID	Function
energy metabolism
c131181_g1	ATP binding
c149680_g2	glycogen-binding subunit 76A-like (Gbs)
c143869_g1	Carbohydrate-binding module 49 (CBM)
c132634_g2	Alpha-L-fucosidase (FUCA)
c149680_g1	glycogen-binding subunit 76A-like
osmoregulation
c136944_g1	mucin 5AC
c155944_g1	mucin 5AC
c147532_g1	mucin 5AC
c154060_g1	mucin 5AC
c143182_g1	mucin 5AC
c159684_g1	mucin 2
c153486_g1	mucin 5AC
c159910_g1	protein CREBRF homolog isoform X1
c130187_g2	interferon-induced protein 44-like
c140110_g1	Crassostrea gigas protein CREBRF homolog (LOC105322650)
c135268_g1	ankyrin repeat domain
c133300_g1	transient receptor potential cation channel
c160088_g1	proteolysis
immune and apoptosis response mechanisms
c136944_g1	mucin 5AC
c155944_g1	mucin 5AC
c147532_g1	mucin 5AC
c154060_g1	mucin 5AC
c143182_g1	mucin 5AC
c159684_g1	mucin 2
c153486_g1	mucin 5AC
c155531_g1	Protein jagged 2
c156064_g1	CD109 antigen-like isoform X2
c157952_g1	nuclear factor erythroid 2 (related factor 2-like)
c142932_g1	Phospholipase A2 enzyme (PLA2)
c159244_g8	baculoviral IAP repeat-containing protein 7B (BIRC)
c158607_g1	macrophage mannose receptor 1-like
c136339_g1	inhibitor of the protein kinase-like
c134472_g1	short-chain collagen C4-like
c92260_g1	Cytotoxic
c141330_g1	E3 ubiquitin-protein ligase MIB2
c151092_g2	baculoviral IAP repeat-containing protein 7A (BIRC)
c134894_g1	heat-shock protein 70 (Hsc)
c140648_g3	Putative inhibitor of apoptosis
c136028_g1	E3 ubiquitin-protein ligase UPL2-like
c146400_g2	E3 ubiquitin-protein ligase DTX3L
c141138_g2 （第一次设计的引物都不成功）	transport protein Sec61 subunit alpha isoform 2, partial [Crassostrea gigas]
c142690_g1	MAM and LDL-receptor
c132634_g2	Alpha-L-fucosidase (FUCA)
Other biological processes
c148773_g1	dentin sialophosphoprotein-like isoform X1
c140794_g2	AMME syndrome candidate gene 1 protein-like
c141615_g1	loricrin-like isoform X21
c139716_g5	Tetraspanin family
c156875_g1	Crassostrea gigas uncharacterized LOC105330853
c136856_g1	Stress-induced protein 1
c145530_g1	Protein of unknown function
c147741_g4	putative nuclease HARBI1
c144842_g1	hypothetical protein CGI_10004861
c131431_g1	Cell division protein FtsL
c144396_g2	Crassostrea gigas S-adenosylmethionine synthase isoform type-1-like (LOC105333154)
c151321_g2	PREDICTED: sushi, von Willebrand factor type A, EGF and pentraxin domain-containing protein 1-like [Crassostrea gigas]
c147877_g6	PREDICTED: uncharacterized protein LOC105334871 isoform X2 [Crassostrea gigas]
c120332_g1	PREDICTED: uncharacterized protein LOC105342205 isoform X1 [Crassostrea gigas]
c135440_g2	PREDICTED: uncharacterized protein LOC105328771 [Crassostrea gigas]
c146618_g2	Crassostrea gigas uncharacterized LOC105326501
c143080_g2	Crassostrea gigas uncharacterized LOC105339268 (LOC105339268)
c151842_g1	uncharacterized protein LOC105318542 isoform X1
c140212_g1	uncharacterized protein LOC105321886
c124714_g1	uncharacterized protein LOC105330088
c138488_g1	uncharacterized protein LOC105322243
c158820_g1	uncharacterized protein LOC101883482
c129994_g1	uncharacterized protein LOC105318857
c130832_g3	uncharacterized protein LOC105328771
c139767_g3	--
c2030_g1	--
c148114_g2	--
c136283_g1	--
c135440_g3	--
c131243_g1	--
c148787_g2	--
