# Supplementary material for: Transcriptomic analysis of Crassostrea sikamea × Crassostrea angulata hybrids in response to low salinity stress
Source: PLoS One. 2017 Feb 9;12(2):e0171483. doi: 10.1371/journal.pone.0171483 (PMC5300195; doi:10.1371/journal.pone.0171483)
Supplement: S4 Table — List of relative gene expression from hybrid and parental oyster species in response to low salinity stress in comparison to control condition. (XLSX) [file pone.0171483.s005.xlsx]

## Sheet: Sheet1
S4 Table. Relative gene expression by qRT-PCR
	Gene_id	log2FoldChange	SS	SA	AA
Heatmap
Group 1	c140212_g1	4.2509	153.971	12.9051	80.8286
	c148773_g1	4.9704	650.504	14.1672	253.111
	c131181_g1	5.6611	1.34282	1.13042	1.38751
	c158820_g1	-3.7025	1.81728	0.270991	2.36037
Group 2	c142690_g1	-5.4949	8.46995	0.200062	0.705384
	c136944_g1	-6.2096	8.09257	0.200897	0.568878
	c129994_g1	-5.8409	19.0365	0.086321	0.672702
	c155944_g1	-6.4472	45.2849	0.30234	0.347544
	c147532_g1	-5.8702	16.8601	0.198401	0.161012
	c154060_g1	-5.7098	10.8026	0.234771	0.306181
	c143182_g1	-6.0509	22.8593	0.217359	0.361228
	c159684_g1	-6.5732	20.2255	0.266176	0.41054
	c153486_g1	-6.3854	26.9182	0.137365	0.433711
	c140794_g2	-2.7722	4.45928	1.37414	1.4914
	c141615_g1	-7.2144	2.35614	1.34237	0.928138
	c155531_g1	-4.9495	2.03657	0.469839	0.226915
	c156064_g1	-6.057	6.03921	0.606859	0.268077
Group 3	c157952_g1	-1.5358	0.367586	0.59509	1.09479
	c142932_g1	4.1249	1.23479	3.19384	3.18695
	c149680_g2	3.5009	3.69102	11.0345	8.64898
	c159910_g1	2.854	1.01471	9.21459	5.67352
Group 4	c143869_g1	8.9437	2.76306	192.323	0.166815
	c138488_g1	3.2842	0.72215	4.06025	0.31778
	c159244_g8	7.8258	0.392185	7.74287	0.292995
	c130832_g3	7.6863	0.620254	566.658	0.220241
	c130187_g2	7.1747	0.241193	87.0543	0.0216154
	c132634_g2	2.7933	1.6627	3.78626	1.569
	c158607_g1	-2.9493	0.225825	0.401826	0.213451
	c136339_g1	7.8613	0.41846	76.2928	0.662676
	c139716_g5	9.0634	0.0240046	25.6234	0.0556276
	c134472_g1	3.5833	0.537997	3.93432	0.504141
	c124714_g1	8.0287	0.00413301	554.093	0.926274
	c92260_g1	7.7358	3.38372	1472.16	15.099
	c141330_g1	4.4489	0.072324	2.12223	0.698543
	c140110_g1	6.0346	2.88999	57.1578	8.63081
	c151842_g1	5.3687	1.63136	16.4026	3.82799
Group 5	c151092_g2	4.9051	29.5396	26.4595	18.129
	c156875_g1	-2.2108	1.44631	1.11294	0.58679
	c134894_g1	5.7357	5.79055	24.948	0.0920513
	c136856_g1	6.3216	42.8119	47.4256	0.00879067
	c149680_g1	3.3644	3.57762	4.25652	0.507005
Other DEGs
	c135268_g1	-7.5718	nd.	0.0147839	nd.
	c145530_g1	-4.237	nd.	0.313973	0.697748
	c133300_g1	6.4158	nd.	56.5232	nd.
	c147741_g4	-6.3635	nd.	0.137994	nd.
	c140648_g3	-7.545	nd.	0.00728906	nd.
	c160088_g1	9.4879	nd.	535.357	0.477399
	c144842_g1	7.032	nd.	nd.	8.93916
	c136028_g1	-5.0312	0.600033	nd.	9.75502
	c146400_g2	8.2027	1.45646	270.347	nd.
	c131431_g1	-5.9798	1.62424	0.0373704	nd.
	c146618_g2	-7.3714	6.23419	0.0934557	nd.
	c143080_g2	-5.796	nd.	nd.	nd.
	c144396_g2	5.3122	nd.	nd.	nd.
	c151321_g2	7.2557	nd.	nd.	nd.
	c147877_g6	-7.689	nd.	nd.	nd.
	c141138_g2 （第一次设计的引物都不成功）	-10.644	nd.	nd.	nd.
	c120332_g1	7.0659
	c139767_g3	-8.7972
	c135440_g2	-8.5811
	c2030_g1	-6.4549
	c148114_g2	8.6106
	c136283_g1	4.3486
	c135440_g3	-7.2895
	c131243_g1	5.8604
	c148787_g2	6.803
Note: nd.means no data.
